# Supplementary material for: Electrophysiological Profile Remodeling via Selective Suppression of Voltage-Gated Currents by CLN1/PPT1 Overexpression in Human Neuronal-Like Cells
Source: Front Cell Neurosci. 2020 Dec 16;14:569598. doi: 10.3389/fncel.2020.569598 (PMC7772423; doi:10.3389/fncel.2020.569598)
Supplement: Supplementary file 1 [file Table_1.XLSX]

## Sheet: Supplementary Table S1
	Supplementary Table S1. Analysis of SH-mock and SH-CLN1 Transcriptomes, focusing on Genes encoding Voltage-gated Calcium Channels (VGCC)
	Sub-family	Gene	Alias	Gene ID	Gene Name	SH-SY5Y	SH-mock		SH-CLN1
						FPKM	FPKM	FPKM	log2FC	q-value
	Calcium voltage-gated channel	CACNA1B	Cav2.2	ENSG00000148408	calcium voltage-gated channel subunit alpha1 B	3.46082	14.286	5.69375	-1.32715	0.481268
	alpha1 subunits (CACNA1)	CACNA1C	Cav1.2	ENSG00000151067	calcium voltage-gated channel subunit alpha1 C	2.18759	3.19885	1.11118	-1.52546	0.127278
	total number of gene family =10	CACNA1D	Cav1.3	ENSG00000157388	calcium voltage-gated channel subunit alpha1 D	1.90223	1.62426	2.9644	0.867964	0.00629285
		CACNA1G	Cav3.1	ENSG00000006283	calcium voltage-gated channel subunit alpha1 G	3.32142	2.84967	5.59495	0.973331	0.00376767
	Calcium voltage-gated channel	CACNA2D1	α2δ-1	ENSG00000153956	calcium voltage-gated channel auxiliary subunit alpha2delta 1	36.0689	40.9518	52.2435	0.351324	0.212431
	auxiliary alpha2delta subunits (CACNA2D)	CACNA2D2	α2δ-2	ENSG00000007402	calcium voltage-gated channel auxiliary subunit alpha2delta 2	54.1527	132.303	61.1259	-1.11399	0.000778859
	total number of gene family =4	CACNA2D3	α2δ-3	ENSG00000157445	calcium voltage-gated channel auxiliary subunit alpha2delta 3	1.8272	1.85807	7.11088	1.93622	0.000778859
	Calcium voltage-gated channel	CACNB1	β1	ENSG00000067191	calcium voltage-gated channel auxiliary subunit beta 1	7.476	12.5165	13.3123	0.0889269	0.975466
	auxiliary beta subunits (CACNB)	CACNB2	β2	ENSG00000165995	calcium voltage-gated channel auxiliary subunit beta 2	6.11676	0.929452	1.86912	1.0079	0.305803
	total number of gene family =4	CACNB3	β3	ENSG00000167535	calcium voltage-gated channel auxiliary subunit beta 3	50.7921	38.6804	39.6097	0.0342506	0.988773
		CACNB4	β4	ENSG00000182389	calcium voltage-gated channel auxiliary subunit beta 4	2.14552	2.66971	2.06406	-0.3712	0.486791
	Calcium channel auxiliary gamma	CACNG1	γ1	ENSG00000108878	calcium voltage-gated channel auxiliary subunit gamma 1	0.156002	0.755473	1.53548	1.02324	0.0733764
	subunits (CACNG)	CACNG2	γ2	ENSG00000166862	calcium voltage-gated channel auxiliary subunit gamma 2	0.103196	3.12757	1.45938	-1.09969	0.0366096
	total number of gene family =8	CACNG4	γ4	ENSG00000075461	calcium voltage-gated channel auxiliary subunit gamma 4	55.2766	174.301	102.982	-0.759182	0.00266268
		CACNG5	γ5	ENSG00000075429	calcium voltage-gated channel auxiliary subunit gamma 5	0.442928	2.02296	1.32191	-0.613847	0.426056
		CACNG7	γ7	ENSG00000105605	calcium voltage-gated channel auxiliary subunit gamma 7	66.8932	78.9023	66.0741	-0.255983	0.396354
		CACNG8	γ8	ENSG00000142408	calcium voltage-gated channel auxiliary subunit gamma 8	4.16124	3.64409	2.74717	-0.407611	0.152627
	Legend: Sub-Family- Subfamily of VGCC, Gene- NCBI Gene Symbol, Alias- Alternative name (including symbol according NC-IUPHAR -Nomenclature Committee of the International Union of Pharmacology), Gene ID- ENSEMBL unique gene identifier, Gene Name- HGNC Approved Name, FPKM- fragments per kilobase of exon per million fragments mapped, log2FC- log2 fold change (SH-CLN1 vs SH-mock), q-value- false disc…
