# Supplementary material for: Electrophysiological Profile Remodeling via Selective Suppression of Voltage-Gated Currents by CLN1/PPT1 Overexpression in Human Neuronal-Like Cells
Source: Front Cell Neurosci. 2020 Dec 16;14:569598. doi: 10.3389/fncel.2020.569598 (PMC7772423; doi:10.3389/fncel.2020.569598)
Supplement: Supplementary file 2 [file Table_2.XLSX]

## Sheet: Supplementary Table S2
	Supplementary Table S2. Analysis of SH-mock and SH-CLN1 Transcriptomes, focusing on Genes encoding Potassium Channels
	Sub-Family	Gene	Alias	Gene ID	Gene Name	SH-SY5Y	SH-mock		SH-CLN1
						FPKM	FPKM	FPKM	log2FC	q-value
	Potassium voltage-gated channels	KCNA2	Kv1.2	ENSG00000177301	potassium voltage-gated channel subfamily A member 2	0.0160786	0.514922	0.123303	-2.06215	0.667576
	total number of gene family =40	KCNA3	Kv1.3	ENSG00000177272	potassium voltage-gated channel subfamily A member 3	0.0279806	1.25707	0.263556	-2.25388	0.00207688
		KCNB1	Kv2.1	ENSG00000158445	potassium voltage-gated channel subfamily B member 1	0.289998	2.78171	1.22581	-1.18224	0.000778859
		KCNC1	Kv3.1	ENSG00000129159	potassium voltage-gated channel subfamily C member 1	1.68424	4.71533	2.37063	-0.99209	0.000778859
		KCNC3	Kv3.3	ENSG00000131398	potassium voltage-gated channel subfamily C member 3	4.50779	5.47152	2.18825	-1.32216	0.640378
		KCNC4	Kv3.4	ENSG00000116396	potassium voltage-gated channel subfamily C member 4	1.10344	2.07157	2.83354	0.451881	0.33624
		KCND1	Kv4.1	ENSG00000102057	potassium voltage-gated channel subfamily D member 1	8.33621	6.92486	5.62522	-0.299875	0.4173
		KCNG1	Kv6.1	ENSG00000026559	potassium voltage-gated channel modifier subfamily G member 1	5.91887	10.5187	7.99252	-0.39623	0.368215
		KCNG3	Kv6.3	ENSG00000171126	potassium voltage-gated channel modifier subfamily G member 3	0.368247	0.752377	0.455143	-0.725134	0.238109
		KCNH1	Kv10.1	ENSG00000143473	potassium voltage-gated channel subfamily H member 1	3.06064	4.89413	3.20628	-0.610151	0.0498262
		KCNH2	Kv11.1	ENSG00000055118	potassium voltage-gated channel subfamily H member 2	46.0635	128.799	107.153	-0.265448	0.449416
		KCNH3	Kv12.2	ENSG00000135519	potassium voltage-gated channel subfamily H member 3	0.649282	1.7906	2.01614	0.171155	0.980567
		KCNH4	Kv12.3	ENSG00000089558	potassium voltage-gated channel subfamily H member 4	0.410555	1.50131	0.67337	-1.15675	0.00629285
		KCNH6	Kv11.2	ENSG00000173826	potassium voltage-gated channel subfamily H member 6	3.63427	16.0365	7.81828	-1.03643	0.000778859
		KCNH7	Kv11.3	ENSG00000184611	potassium voltage-gated channel subfamily H member 7	0.898225	1.56135	0.934507	-0.740516	0.680932
		KCNH8	Kv12.1	ENSG00000183960	potassium voltage-gated channel subfamily H member 8	5.37147	11.6502	7.46785	-0.64159	0.00950177
		KCNQ1	Kv7.1	ENSG00000053918	potassium voltage-gated channel subfamily Q member 1	2.49412	8.29605	3.74879	-1.146	0.181582
		KCNQ2	Kv7.2	ENSG00000075043	potassium voltage-gated channel subfamily Q member 2	67.3663	79.886	68.1463	-0.229309	0.607621
		KCNQ3	Kv7.3	ENSG00000184156	potassium voltage-gated channel subfamily Q member 3	0.21848	0.928598	0.169045	-2.45765	0.00144964
		KCNQ4	Kv7.4	ENSG00000117013	potassium voltage-gated channel subfamily Q member 4	0.429579	0.608873	0.59738	-0.0274934	0.993108
		KCNQ5	Kv7.5	ENSG00000185760	potassium voltage-gated channel subfamily Q member 5	5.99827	1.94574	4.45539	1.19523	0.028872
		KCNS3	Kv9.3	ENSG00000170745	potassium voltage-gated channel modifier subfamily S member 3	1.24737	1.17656	0.976003	-0.269616	0.828055
	Potassium calcium-activated channels	KCNMA1	KCa2.2	ENSG00000156113	potassium calcium-activated channel subfamily M alpha 1	1.00876	1.38186	1.82842	0.403982	0.821955
	total number of gene family =6	KCNN3	KCa2.3	ENSG00000143603	potassium calcium-activated channel subfamily N member 3	1.11185	1.36375	1.41723	0.0554966	0.98909
	Potassium two pore domain	KCNK1	K2P1.1	ENSG00000135750	potassium two pore domain channel subfamily K member 1	18.754	19.929	7.26746	-1.45535	0.000778859
	channel subfamily K	KCNK3	K2P3.1	ENSG00000171303	potassium two pore domain channel subfamily K member 3	0.924499	6.83943	3.13372	-1.126	0.000778859
	total number of gene family =15	KCNK4	K2P4.1	ENSG00000182450	potassium two pore domain channel subfamily K member 4	0.715773	1.62953	1.24136	-0.392537	0.817408
		KCNK6	K2P6.1	ENSG00000099337	potassium two pore domain channel subfamily K member 6	2.18139	1.8235	0.858784	-1.08634	0.014519
		KCNK7	K2P7.1	ENSG00000173338	potassium two pore domain channel subfamily K member 7	0.360038	0.570291	0.485477	-0.232297	0.962478
		KCNK9	K2P9.1	ENSG00000169427	potassium two pore domain channel subfamily K member 9	0.212914	0.609615	0.475671	-0.357934	0.875824
		KCNK12	K2P12.1	ENSG00000184261	potassium two pore domain channel subfamily K member 12	0.082678	0.576563	0.132897	-2.11717	0.57388
		KCNK15	K2P15.1	ENSG00000124249	potassium two pore domain channel subfamily K member 15	1.56567	1.59207	0.939309	-0.76123	0.591747
	Potassium inwardly rectifying	KCNJ2	Kir2.1	ENSG00000123700	potassium inwardly rectifying channel subfamily J member 2	2.52664	2.13506	0.70973	-1.58894	0.00266268
	channel subfamily J (KCNJ)	KCNJ3	Kir3.1	ENSG00000162989	potassium inwardly rectifying channel subfamily J member 3	0.334591	0.842353	1.52428	0.855631	0.0930056
	total number of gene family =16	KCNJ4	Kir2.3	ENSG00000168135	potassium inwardly rectifying channel subfamily J member 4	0.220368	0.614135	0.393383	-0.642622	0.36174
		KCNJ8	Kir6.1	ENSG00000121361	potassium inwardly rectifying channel subfamily J member 8	33.2573	18.3312	12.4721	-0.555597	0.849359
		KCNJ9	Kir6.2	ENSG00000162728	potassium inwardly rectifying channel subfamily J member 9	0.396013	1.18729	0.621263	-0.93439	0.0183493
		KCNJ11	Kir3.4	ENSG00000187486	potassium inwardly rectifying channel subfamily J member 11	5.12614	0.997913	1.74592	0.807003	0.114354
		KCNJ14	Kir3.1	ENSG00000182324	potassium inwardly rectifying channel subfamily J member 14	0.851834	0.68768	0.876606	0.350191	0.988727
	Potassium sodium-activated	KCNT1	KNa1.1	ENSG00000107147	potassium sodium-activated channel subfamily T member 1	4.07127	19.0991	13.4888	-0.501737	0.200799
	channel subfamily T (KCNT) channel subfamily T (KCNT)	KCNT2	KNa1.2	ENSG00000162687	potassium sodium-activated channel subfamily T member 2	10.2893	13.8742	11.0968	-0.322255	0.316604
	total number of gene family =2
	Potassium voltage-gated channel	KCNAB1		ENSG00000169282	potassium voltage-gated channel subfamily A member regulatory beta subunit 1	1.02405	1.15094	1.75148	0.605759	0.16898
	regulatory subunits	KCNAB2		ENSG00000069424	potassium voltage-gated channel subfamily A regulatory beta subunit 2	4.03788	5.80733	5.4709	-0.0860969	0.969153
	total number of gene family =15	KCNAB3		ENSG00000170049	potassium voltage-gated channel subfamily A regulatory beta subunit 3	10.1764	9.10055	9.55215	0.0698704	0.992044
		KCNIP1		ENSG00000182132	potassium voltage-gated channel interacting protein 1	0.195323	0.531316	0.118709	-2.16214	0.0190972
		KCNIP2		ENSG00000120049	potassium voltage-gated channel interacting protein 2	6.03885	9.79134	8.77401	-0.158269	0.869863
		KCNIP3		ENSG00000115041	potassium voltage-gated channel interacting protein 3	1.13874	1.29618	1.28243	-0.0153868	0.995869
		KCNIP4		ENSG00000185774	potassium voltage-gated channel interacting protein 4	2.83266	0.984461	1.32962	0.433609	0.80628
	Potassium calcium-activated channel	KCNMB3		ENSG00000171121	potassium calcium-activated channel subfamily M regulatory beta subunit 3	1.86005	1.94598	2.16773	0.155685	0.98962
	subfamily M regulatory beta subunits (KCNMB)	KCNMB4		ENSG00000135643	potassium calcium-activated channel subfamily M regulatory beta subunit 4	5.04233	7.13865	4.66912	-0.6125	0.383354
	total number of gene family =4
	Legend: Sub-Family- Subfamily of potassium channels, Gene- NCBI Gene Symbol, Alias- Alternative name (including symbol according NC-IUPHAR -Nomenclature Committee of the International Union of Pharmacology), Gene ID- ENSEMBL unique gene identifier, Gene Name- HGNC Approved Name, FPKM- fragments per kilobase of exon per million fragments mapped, log2FC- log2 fold change (SH-CLN1 vs SH-mock), q-val…
